# Supplementary material for: De novo Assembly and Transcriptomic Profiling of the Grazing Response in Stipa grandis
Source: PLoS One. 2015 Apr 13;10(4):e0122641. doi: 10.1371/journal.pone.0122641 (PMC4395228; doi:10.1371/journal.pone.0122641)
Supplement: S1 Table — (XLS) [file pone.0122641.s003.xls]

## Sheet: Sheet1
The primers used for the qPCR analysis
Up-regulated unigenes
	gene ID	forward primer（5'---3'）	reverse primer(5'---3')	Product size (bp)
	CL94.Contig5_All	AAACCAAGGCTTGGGCTTCC	TCACCGTCTAAGATCGTCCGTC	107
	CL9291.Contig3_All	ATTACGTCCGGCTGCATAACC	TGGCGGTCTCATGTGGTGAA	100
	CL369.Contig3_All	CAGATGATGGCGACGGATTA	AAGGCAAGCTGACAAGCGAC	91
	CL847.Contig2_All	CGATGCTCAGACGATAAAGACC	TACGCAGACATCACAGGACACG	152
	CL3540.Contig2_All	AGTCTTCCTCTTCAACAACGCTAC	CAAACATTGCCTGCCATTCTAC	128
	CL4451.Contig14_All	AGCGGAATGAATGTCCATCG	TTCTTTGCTCGCCACAACCT	123
	CL9291.Contig3_All	CACCTAAGAAGGGAAGAGCAATG	TCGGTCTCAACCAAGCCAAG	95
	CL11740.Contig1_All	TGCGAGGCAATAAGGTTTACG	GGCTGGCATCAGATGACGAA	189
	Unigene4808_All	AAGCCGAAGACTCAAACCCA	TGCGAATGTTGACACTGATGAC	107
	Unigene44003_All	TGTACCCAGTGGTGAATTTGCT	CAGGCGCATGTACGTCAATC	104
Down-regulated unigenes
	gene ID	forward primer（5'---3'）	reverse primer(5'---3')	Product size (bp)
	CL1202.Contig1_All	TAGTGCTGTGCAAGGTCTACCG	CGACTCCTCCTCTTCCTTCAAAA	185
	CL11999.Contig1_All	CGTTGCACTGCTTCTGACATC	TAGCTCACCATAGCTCGACCCT	87
	CL843.Contig1_All	GACGACCTTGGCAAATACACG	GGCTGGAAGTTCTTGATACCG	167
	CL11285.Contig2_All	TCCTACTGAATCACGATCCCTG	TCATCCTCCAATATCTCCAACG	154
	CL722.Contig4_All	ATCTCCTGTACCCTGCACGCTT	CGTCCCAGTTCATTTGCTTGAT	195
	CL7178.Contig1_All	TGCCAGGAGGTTATGGATGAT	ACGATGGAGTTGCCGTTCTT	140
	CL12946.Contig2_All	TAGGTCTGAGTCCACCAAATGC	ACCACAGGGCTATGACGAGAA	164
	CL13545.Contig2_All	AAAGATATTGTGCGGCAGTACG	CATCTAACGGTTGAAACAGGTGAC	180
	Unigene572_All	CAGATGATGGCACTTCGGTTTA	GAGGCAGAGGCATGTATTTACG	179
	Unigene20259_All	GCCGCAGGACAAATAGGTCA	GAGGAAAGCTCGAACAAAGTGG	150
Unigenes with no distinct change of expressional profile
	gene ID	forward primer（5'---3'）	reverse primer(5'---3')	Product size (bp)
	CL6733.Contig4_All	AGAATGGGCTTCCTCCACTTAG	TGCGCACGGCATTTATCAG	151
	Unigene33273_All	AGGCCATCAAACACCCAAAG	GCAGCGTACATCACGAAGTAGAA	175
	CL10599.Contig2_All	AAGAAGGAGTGGGACGAGATGA	ATGGATGCGTAGGCGAACTT	104
	CL1626.Contig2_All	CTTTGGTGGTATGCAGAGGCA	TAGCTGGAACGGGAGATGGA	146
	CL1858.Contig4_All	TGTGATCCTATACCGCCACCA	ACCAGCAGCAAAGCCCAAA	131
	CL3562.Contig1_All	TGGGAGGGAGGAAGGTTGTA	TGATGAGGAGGAGACGATTCAA	99
	CL10790.Contig2_All	TTGCCTTCTGCTTGAACATCAC	AAACGACATAACTGGCGAACC	115
	Unigene2448_All	TTGTGCGTGGTTGATGGCT	CATGTAGAAGGCCCACCAGATC	145
	Unigene27108_All	AGGTCCGCTTGAGGCACTTA	CCCTGAGGTCCACAGATAACGA	196
	Unigene33622_All	AGTTGGCTGGATACTTGGATGTC	AGTGGGATGATTCCTGTGGG	81
